# Supplementary material for: Integration of Whole-Genome Resequencing and Transcriptome Sequencing Reveals Candidate Genes in High Glossiness of Eggshell
Source: Animals (Basel). 2024 Apr 9;14(8):1141. doi: 10.3390/ani14081141 (PMC11047648; doi:10.3390/ani14081141)
Supplement: Supplementary file 1 [file animals-14-01141-s001.zip]

Archive with 1 entries (1 files):
- animals-2923695-supplementary.pdf
